# Supplementary material for: Integrated multi-omics analysis reveals a lipid–redox regulatory network underlying drought tolerance and yield stability in rice
Source: BMC Plant Biol. 2026 May 27;26:1250. doi: 10.1186/s12870-026-09098-1 (PMC13397616; doi:10.1186/s12870-026-09098-1)
Supplement: Supplementary file 2 — Supplementary Material 2. [file 12870_2026_9098_MOESM2_ESM.xlsx]

## Sheet: Table S1
Table S1: Basic information about 24 samples in the transcriptome. L: Leaf, R: Root
Samples	Clean reads	Clean bases	GC Content %	%≥Q30	Alignment efficiency	Variety	Environment	Tiuess	Group
DBpL-1	46203080	6.93G	49.1	96.88	0.9521	DB46	paddy	Leaf	DBpL
DBpL-2	46570884	6.99G	49.54	96.95	0.957	DB46	paddy	Leaf	DBpL
DBpL-3	45112852	6.77G	49.41	96.96	0.9604	DB46	paddy	Leaf	DBpL
LKpL-1	47821194	7.17G	48.94	96.98	0.9521	LK23	paddy	Leaf	LKpL
LKpL-2	46580642	6.99G	49.49	96.84	0.9552	LK23	paddy	Leaf	LKpL
LKpL-3	47038404	7.06G	49.68	96.94	0.9466	LK23	paddy	Leaf	LKpL
DBuL-1	46287998	6.94G	48.65	97	0.9624	DB46	upland	Leaf	DBuL
DBuL-2	45130278	6.77G	49.9	96.95	0.9663	DB46	upland	Leaf	DBuL
DBuL-3	47093978	7.06G	50.14	96.95	0.9645	DB46	upland	Leaf	DBuL
LKuL-1	45780718	6.87G	48.3	97.03	0.9627	LK23	upland	Leaf	LKuL
LKuL-2	46823152	7.02G	49.02	97.03	0.9621	LK23	upland	Leaf	LKuL
LKuL-3	46885828	7.03G	49.47	96.91	0.9629	LK23	upland	Leaf	LKuL
DBpR-1	44943698	6.74G	50.03	97.17	0.8273	DB46	paddy	Root	DBpR
DBpR-2	47358838	7.1G	49.29	97.2	0.8219	DB46	paddy	Root	DBpR
DBpR-3	45620586	6.84G	46.41	96.86	0.8369	DB46	paddy	Root	DBpR
LKpR-1	44076000	6.61G	49.16	96.95	0.956	LK23	paddy	Root	LKpR
LKpR-2	48407836	7.26G	48.01	96.93	0.9404	LK23	paddy	Root	LKpR
LKpR-3	45521220	6.83G	48.98	97.08	0.9639	LK23	paddy	Root	LKpR
DBuR-1	46315166	6.95G	47.21	96.75	0.9228	DB46	upland	Root	DBuR
DBuR-2	38094084	5.71G	48.21	96.92	0.8922	DB46	upland	Root	DBuR
DBuR-3	45438052	6.82G	46.99	96.78	0.9102	DB46	upland	Root	DBuR
LKuR-1	46144362	6.92G	49.26	97.19	0.7523	LK23	upland	Root	LKuR
LKuR-2	45379168	6.81G	48.93	96.84	0.9405	LK23	upland	Root	LKuR
LKuR-3	47539004	7.13G	49.41	97.01	0.7836	LK23	upland	Root	LKuR

## Sheet: Table S2
Table S2: SNP annotation result for all SNPs
Type (alphabetical order)	DB47	LK23
Exonic	35922	52126
Exonic Stop gain	830	1234
Exonic Stop loss	119	178
Exonic Synonymous	14323	20156
Exonic Non-synonymous	20650	30553
Exonic unknowns	0	5
Intronic	26870	41879
Splicing	198	302
Upstream	22305	34787
Downstream	18986	29874
upstream/downstream	2918	4039
Intergenic	64957	101471
3'UTR	3029	4246
5'UTR	1755	2382
5'UTR/3'UTR	16	12
Others	2	5
Total	176950	271110

## Sheet: Table S3
Table S3: Indels annotation result for all Indels
Type (alphabetical order)	DB47	LK23
Exonic	2334	3126
Exonic Stop gain	34	42
Exonic Stop loss	3	10
Exonic Frameshift deletion	725	988
Exonic Frameshift insertion	582	765
Exonic Non-frameshift deletion	546	737
Exonic Non-frameshift insertion	444	584
Upstream	7072	10040
Intronic	9129	12472
Splicing	47	55
Downstream	6040	8478
Upstream/Downstream	984	1275
Intergenic	18497	26914
3'UTR	1270	1741
5'UTR	1483	1778
5'UTR/3'UTR	5	6
Others	0	0
Total	46850	65868

## Sheet: Table S4
Table S4: Primers used in this study.
Gene ID	Primers
LOC_Os01g06600-F	CGGGGAAGCAAGGAGATGGG
LOC_Os01g06600-R	TGGAGCAGCTTGCATCTACC
LOC_Os01g48910-F	GGCAGAGTCAAACGGGGTAA
LOC_Os01g48910-R	ACATGCTGTCGATGACGTTCT
LOC_Os02g17390-F	GTCTGCCAAGGCTTGTAGGT
LOC_Os02g17390-R	TCGCTTGCTGTCTTGCACTA
LOC_Os03g55800-F	GAGGTGAGGGAAGGGGAGAT
LOC_Os03g55800-R	CGTCGAAGGAGTCGTATCGG
LOC_Os03g59620-F	CTCTCCACTCCTCCGACTGA
LOC_Os03g59620-R	CCAGTGGGAGGCCAATTTCT
LOC_Os05g07090-F	CCCATTATGACAGAGTACTGGGA
LOC_Os05g07090-R	CTTTGTTGTCCCTCCTGCCA
LOC_Os05g29880-F	CTCGACGTGATAGCCAGCTT
LOC_Os05g29880-R	GCATCTGGCAGCAACATGAA
LOC_Os06g15990-F	ACGGCTGATGCGGTACTATG
LOC_Os06g15990-R	CAAAGCAGGGCCAACTTTCC
LOC_Os08g39850-F	CGTCCAGCCACCACCATAC
LOC_Os08g39850-R	GAAGAGCGACCTTCCGATGA
LOC_Os11g10510-F	CACATCCACCTTCAGCGAGT
LOC_Os11g10510-R	AACCGGTAGAGAAACCGCAG
LOC_Os05g15530-F	CCTGTCTACGAGTCAGGCAC
LOC_Os05g15530-R	ACCATGTGATCGTCGATGGG
LOC_Os06g48300-F	CCACAATCGAGATGCAGGG
LOC_Os06g48300-R	GCCCACATCACAAAACCACC
LOC_Os09g14540-F	AGTGGCCATGGGGTGATTTT
LOC_Os09g14540-R	AATGAGCGCACCTCAGGTTT
LOC_Os12g37260-F	GGTGCTCAACCTGCTATCGT
LOC_Os12g37260-R	TTCGCTCCGGATCCTTGTTC
LOC_Os03g13170（Ubiquitin1）-F	AACCAGCTGAGGCCCAAGA
LOC_Os03g13170（Ubiquitin1）-R	ACGATTGATTTAACCAGTCCATGA
